# Supplementary material for: Gut Microbial Composition Differs Extensively among Indian Native Chicken Breeds Originated in Different Geographical Locations and a Commercial Broiler Line, but Breed-Specific, as Well as Across-Breed Core Microbiomes, Are Found
Source: Microorganisms. 2021 Feb 14;9(2):391. doi: 10.3390/microorganisms9020391 (PMC7918296; doi:10.3390/microorganisms9020391)
Supplement: Supplementary file 1 [file microorganisms-09-00391-s001.zip]

Archive with 10 entries (10 files):
- Figure S1.pptx
- Figure S2.pptx
- Figure S3.pptx
- Figure S4.pptx
- Figure S5.pptx
- Figure S6.pptx
- Figure S7.pptx
- Figure S8.pptx
- Table S1.docx
- Table S2.docx
